# Supplementary material for: Volatile Organic Compounds Induced upon Viral Infection in Cell Culture: Uniform Background Study with Use of Viruses from Different Families
Source: Molecules. 2025 Dec 3;30(23):4642. doi: 10.3390/molecules30234642 (PMC12692951; doi:10.3390/molecules30234642)
Supplement: Supplementary file 1 [file molecules-30-04642-s001.zip]

Archive with 1 entries (1 files):
- molecules-3972259-supplementary.pdf
